# Supplementary material for: Photoinduced dynamics during electronic transfer from narrow to wide bandgap layers in one-dimensional heterostructured materials
Source: Nat Commun. 2024 May 30;15:4600. doi: 10.1038/s41467-024-48880-3 (PMC11139937; doi:10.1038/s41467-024-48880-3)
Supplement: Supplementary file 4 — Supplementary Dataset 1 [file 41467_2024_48880_MOESM4_ESM.txt]

    626
    Initial Configuration for MD
   N  -1.30662  5.21961  9.25848
   N  -2.60746  7.47451  9.26010
   N  -3.90783  9.72757  9.26244
   N  -5.20949 11.98158  9.25534
   N  -6.51084 14.23558  9.26266
   N  -7.81109 16.48638  9.26035
   N  -9.11177 18.73814  9.25333
   N -10.41140 20.98890  9.26448
   N -11.71018 23.23651  9.26599
   N -13.00996 25.48562  9.25350
   N   1.28968  5.21837  9.26376
   N  -0.00878  7.47159  9.26370
   N  -1.30957  9.72538  9.25663
   N  -2.61094 11.98039  9.25992
   N  -3.91176 14.23234  9.26487
   N  -5.21341 16.48497  9.26778
   N  -6.51401 18.73698  9.26304
   N  -7.81312 20.98628  9.26059
   N  -9.11389 23.23562  9.26160
   N -10.41363 25.48587  9.26472
   N   3.88911  5.21804  9.25651
   N   2.58888  7.47232  9.26499
   N   1.29006  9.72444  9.25605
   N  -0.01033 11.97801  9.25077
   N  -1.31196 14.23202  9.26574
   N  -2.61325 16.48386  9.27432
   N  -3.91423 18.73587  9.27193
   N  -5.21463 20.98623  9.26407
   N  -6.51453 23.23556  9.25413
   N  -7.81474 25.48592  9.26034
   N   6.48688  5.21929  9.25894
   N   5.18787  7.47313  9.26391
   N   3.88969  9.72495  9.26365
   N   2.58982 11.97823  9.25375
   N   1.28873 14.23204  9.26299
   N  -0.01162 16.48254  9.27160
   N  -1.31344 18.73509  9.27858
   N  -2.61445 20.98666  9.26923
   N  -3.91430 23.23537  9.26178
   N  -5.21481 25.48597  9.25465
   N   9.08445  5.21985  9.26415
   N   7.78667  7.47227  9.26236
   N   6.48782  9.72482  9.25893
   N   5.18870 11.97820  9.25998
   N   3.88962 14.22978  9.26538
   N   2.58821 16.48157  9.27661
   N   1.28681 18.73441  9.27505
   N  -0.01346 20.98466  9.27162
   N  -1.31519 23.23462  9.26809
   N  -2.61548 25.48662  9.26283
   N  11.68569  5.22121  9.25107
   N  10.38601  7.47427  9.26094
   N   9.08810  9.72614  9.25305
   N   7.78964 11.97812  9.24978
   N   6.49016 14.23077  9.26454
   N   5.19076 16.48103  9.27502
   N   3.88986 18.73279  9.28000
   N   2.58824 20.98520  9.27049
   N   1.28719 23.23589  9.27084
   N  -0.01334 25.48716  9.26718
   N  14.28641  5.22323  9.25186
   N  12.98664  7.47694  9.25816
   N  11.68848  9.72806  9.26026
   N  10.38975 11.98061  9.25326
   N   9.09066 14.23275  9.25984
   N   7.79220 16.48213  9.26569
   N   6.49195 18.73384  9.26932
   N   5.19032 20.98623  9.26629
   N   3.89054 23.23572  9.26529
   N   2.58897 25.48746  9.26544
   N  16.88710  5.22461  9.25983
   N  15.58759  7.47646  9.26088
   N  14.28764  9.72933  9.25801
   N  12.98837 11.98271  9.26134
   N  11.69070 14.23277  9.25999
   N  10.39164 16.48362  9.25446
   N   9.09082 18.73476  9.25936
   N   7.79117 20.98469  9.26182
   N   6.49136 23.23564  9.25569
   N   5.19038 25.48765  9.25959
   N  19.49040  5.22310  9.25177
   N  18.18920  7.47775  9.26212
   N  16.88910  9.73079  9.26152
   N  15.58915 11.98350  9.26011
   N  14.29053 14.23537  9.26136
   N  12.99169 16.48600  9.25233
   N  11.69257 18.73533  9.25225
   N  10.39167 20.98574  9.26244
   N   9.09364 23.23508  9.25855
   N   7.79363 25.48638  9.25672
   N  22.09252  5.22366  9.25321
   N  20.79080  7.47827  9.25786
   N  19.49097  9.73087  9.26214
   N  18.18986 11.98463  9.25744
   N  16.88985 14.23745  9.26067
   N  15.59185 16.48873  9.25836
   N  14.29201 18.73892  9.25459
   N  12.99216 20.98834  9.26245
   N  11.69371 23.23629  9.26487
   N  10.39479 25.48700  9.26434
   N  24.69257  5.22291  9.25765
   N  23.39177  7.47592  9.25950
   N  22.09042  9.73068  9.25518
   N  20.78886 11.98493  9.26121
   N  19.48940 14.23621  9.25704
   N  18.18934 16.48846  9.25177
   N  16.89002 18.74003  9.26107
   N  15.59132 20.98701  9.26289
   N  14.29204 23.23640  9.25584
   N  12.99266 25.48684  9.26118
   N  27.29425  5.22048  9.25206
   N  25.99229  7.47559  9.26085
   N  24.69137  9.72911  9.25368
   N  23.38982 11.98342  9.25533
   N  22.08925 14.23612  9.26077
   N  20.78871 16.48846  9.24795
   N  19.48887 18.73909  9.25426
   N  18.19003 20.98836  9.26677
   N  16.89116 23.23597  9.25434
   N  15.59247 25.48503  9.24955
   N   6.48546  0.71643  9.26620
   N   5.18718  2.96555  9.25723
   N   9.08486  0.71746  9.26533
   N   7.78610  2.96671  9.26584
   N  11.68468  0.71673  9.26104
   N  10.38373  2.96712  9.26193
   N  14.28524  0.71865  9.26329
   N  12.98495  2.96898  9.25266
   N  16.88788  0.72038  9.26391
   N  15.58761  2.97074  9.26092
   N  19.48974  0.71843  9.26206
   N  18.18814  2.97071  9.25662
   N  22.09223  0.71892  9.26164
   N  20.79134  2.97023  9.25473
   N  24.69410  0.71927  9.26353
   N  23.39378  2.97031  9.26256
   N  27.29457  0.71687  9.26484
   N  25.99403  2.96871  9.25797
   N  29.89292  0.71657  9.26095
   N  28.59438  2.96696  9.25675
   N   1.29085  0.71606  9.25617
   N  -0.00722  2.96612  9.26380
   N   3.88781  0.71519  9.26079
   N   2.58879  2.96539  9.25783
   B  -1.30784  6.72117  9.25720
   B  -2.60854  8.97485  9.25786
   B  -3.90965 11.22910  9.25698
   B  -5.21093 13.48254  9.25851
   B  -6.51180 15.73527  9.26203
   B  -7.81243 17.98712  9.25582
   B  -9.11236 20.23845  9.25620
   B -10.41234 22.48792  9.26205
   B -11.71160 24.73658  9.25819
   B -13.01097 26.98537  9.25293
   B   1.28990  6.71976  9.26035
   B  -0.00948  8.97263  9.25531
   B  -1.31052 11.22696  9.25275
   B  -2.61175 13.48113  9.26037
   B  -3.91307 15.73336  9.26701
   B  -5.21399 17.98585  9.26509
   B  -6.51404 20.23680  9.25888
   B  -7.81446 22.48681  9.25536
   B  -9.11433 24.73641  9.25914
   B -10.41351 26.98607  9.26019
   B   3.88836  6.72009  9.25888
   B   2.58952  8.97320  9.25830
   B   1.28976 11.22586  9.24976
   B  -0.01151 13.47984  9.25654
   B  -1.31266 15.73279  9.26800
   B  -2.61393 17.98482  9.27286
   B  -3.91443 20.23642  9.26562
   B  -5.21497 22.48659  9.25660
   B  -6.51504 24.73660  9.25258
   B  -7.81510 26.98685  9.26143
   B   6.48657  6.72052  9.25852
   B   5.18818  8.97328  9.26007
   B   3.88908 11.22621  9.25626
   B   2.58922 13.47967  9.25693
   B   1.28826 15.73203  9.26751
   B  -0.01287 17.98399  9.27264
   B  -1.31392 20.23586  9.27066
   B  -2.61478 22.48641  9.26386
   B  -3.91540 24.73671  9.25620
   B  -5.21576 26.98702  9.25708
   B   9.08554  6.72103  9.25869
   B   7.78756  8.97358  9.25527
   B   6.48875 11.22632  9.25320
   B   5.18970 13.47921  9.25954
   B   3.88953 15.73101  9.26974
   B   2.58834 17.98317  9.27495
   B   1.28759 20.23521  9.27000
   B  -0.01360 22.48592  9.26766
   B  -1.31430 24.73668  9.26313
   B  -2.61518 26.98772  9.25846
   B  11.68569  6.72325  9.25390
   B  10.38721  8.97552  9.25546
   B   9.08905 11.22788  9.24847
   B   7.79029 13.48011  9.25534
   B   6.49122 15.73141  9.26574
   B   5.19104 17.98269  9.27261
   B   3.88970 20.23478  9.26976
   B   2.58873 22.48641  9.26619
   B   1.28781 24.73739  9.26548
   B  -0.01318 26.98877  9.26202
   B  14.28668  6.72481  9.25401
   B  12.98766  8.97758  9.25750
   B  11.68875 11.23018  9.25630
   B  10.39017 13.48202  9.25462
   B   9.09177 15.73330  9.25795
   B   7.79171 17.98372  9.26220
   B   6.49094 20.23505  9.26296
   B   5.19091 22.48649  9.25971
   B   3.88990 24.73731  9.26046
   B   2.58880 26.98888  9.26068
   B  16.88836  6.72592  9.25779
   B  15.58832  8.97842  9.25770
   B  14.28850 11.23150  9.25785
   B  12.99013 13.48392  9.25788
   B  11.69162 15.73446  9.25293
   B  10.39220 17.98517  9.25261
   B   9.09102 20.23537  9.25749
   B   7.79256 22.48600  9.25528
   B   6.49205 24.73741  9.25389
   B   5.19115 26.98880  9.25753
   B  19.49046  6.72541  9.25480
   B  18.19006  8.97955  9.26010
   B  16.88935 11.23267  9.25758
   B  15.58985 13.48513  9.25887
   B  14.29136 15.73722  9.25545
   B  12.99231 17.98717  9.25032
   B  11.69244 20.23667  9.25713
   B  10.39370 22.48627  9.26002
   B   9.09444 24.73660  9.25684
   B   7.79373 26.98820  9.25779
   B  22.09209  6.72533  9.25345
   B  20.79128  8.97958  9.25696
   B  19.49001 11.23296  9.25833
   B  18.18961 13.48581  9.25629
   B  16.89002 15.73827  9.25534
   B  15.59090 17.99112  9.25473
   B  14.29153 20.23899  9.25699
   B  12.99322 22.48768  9.25894
   B  11.69418 24.73698  9.26088
   B  10.39477 26.98810  9.26089
   B  24.69278  6.72438  9.25555
   B  23.39161  8.97817  9.25335
   B  22.08985 11.23283  9.25557
   B  20.78974 13.48556  9.25723
   B  19.48921 15.73781  9.24955
   B  18.18900 17.98985  9.25261
   B  16.89052 20.23969  9.26034
   B  15.59154 22.48727  9.25417
   B  14.29274 24.73652  9.25198
   B  12.99384 26.98699  9.25891
   B  27.29325  6.72257  9.25470
   B  25.99204  8.97682  9.25686
   B  24.69075 11.23072  9.25221
   B  23.38986 13.48440  9.25809
   B  22.08895 15.73706  9.25420
   B  20.78832 17.98917  9.24834
   B  19.48902 20.23923  9.25975
   B  18.19006 22.48808  9.25968
   B  16.89094 24.73590  9.24817
   B  15.59190 26.98558  9.25240
   B   6.48616  2.21634  9.26025
   B   5.18756  4.46705  9.25417
   B   9.08447  2.21710  9.26250
   B   7.78525  4.46783  9.26031
   B  11.68414  2.21775  9.25531
   B  10.38442  4.46883  9.25633
   B  14.28572  2.21953  9.25605
   B  12.98545  4.47059  9.24829
   B  16.88796  2.22029  9.25854
   B  15.58694  4.47232  9.25462
   B  19.48980  2.21993  9.25441
   B  18.18873  4.47237  9.25345
   B  22.09276  2.21977  9.25677
   B  20.79180  4.47175  9.24979
   B  24.69429  2.21958  9.25875
   B  23.39339  4.47200  9.25459
   B  27.29464  2.21766  9.25600
   B  25.99410  4.47054  9.25233
   B  29.89347  2.21653  9.25777
   B  28.59416  4.46862  9.25171
   B   1.29063  2.21561  9.25714
   B  -0.00831  4.46746  9.25935
   B   3.88772  2.21545  9.25518
   B   2.58922  4.46700  9.25650
   C  -2.31016  4.19169  6.06262
   C  -2.31009  5.57852  6.05593
   C  -3.51040  6.27091  6.03642
   C  -3.50967  7.65706  6.01381
   C  -4.70979  8.34890  5.98324
   C  -4.70901  9.73433  5.94249
   C  -5.90884 10.42620  5.91255
   C  -5.90809 11.81173  5.89695
   C  -7.10814 12.50393  5.89420
   C  -7.10750 13.88938  5.89497
   C  -8.30764 14.58190  5.89500
   C  -8.30723 15.96732  5.89680
   C  -9.50717 16.65966  5.90874
   C  -9.50653 18.04478  5.93718
   C -10.70648 18.73692  5.97907
   C -10.70599 20.12156  6.01698
   C -11.90629 20.81387  6.04782
   C -11.90574 22.19943  6.06450
   C -13.10658 22.89225  6.06768
   C -13.10660 24.27829  6.07027
   C -14.30741 24.97154  6.06376
   C -14.30725 26.35842  6.06720
   C   0.09154  4.19226  6.08608
   C   0.09157  5.57871  6.07477
   C  -1.10914  6.27169  6.06039
   C  -1.10883  7.65776  6.03232
   C  -2.30895  8.34982  6.00663
   C  -2.30833  9.73503  5.96367
   C  -3.50853 10.42696  5.93286
   C  -3.50808 11.81203  5.90331
   C  -4.70806 12.50433  5.89524
   C  -4.70786 13.88984  5.89431
   C  -5.90759 14.58241  5.89543
   C  -5.90733 15.96770  5.89527
   C  -7.10725 16.66011  5.89515
   C  -7.10737 18.04543  5.89908
   C  -8.30695 18.73811  5.92555
   C  -8.30650 20.12318  5.95347
   C  -9.50601 20.81473  6.00397
   C  -9.50537 22.20007  6.02919
   C -10.70540 22.89257  6.06202
   C -10.70514 24.27856  6.06988
   C -11.90571 24.97151  6.07546
   C -11.90554 26.35804  6.07359
   C   2.49330  4.19212  6.08002
   C   2.49338  5.57882  6.07228
   C   1.29274  6.27161  6.06711
   C   1.29244  7.65771  6.04038
   C   0.09192  8.35047  6.02026
   C   0.09251  9.73546  5.97762
   C  -1.10768 10.42763  5.94807
   C  -1.10779 11.81265  5.90830
   C  -2.30788 12.50477  5.89606
   C  -2.30747 13.89008  5.89098
   C  -3.50756 14.58268  5.89417
   C  -3.50747 15.96773  5.89750
   C  -4.70739 16.66020  5.89561
   C  -4.70719 18.04559  5.89258
   C  -5.90720 18.73833  5.89282
   C  -5.90723 20.12354  5.89803
   C  -7.10683 20.81630  5.92983
   C  -7.10623 22.20145  5.95270
   C  -8.30569 22.89370  6.00453
   C  -8.30498 24.27910  6.02592
   C  -9.50494 24.97200  6.05905
   C  -9.50431 26.35829  6.06564
   C   4.89526  4.19153  6.06357
   C   4.89489  5.57803  6.05673
   C   3.69431  6.27153  6.05757
   C   3.69369  7.65744  6.03280
   C   2.49291  8.34993  6.01987
   C   2.49286  9.73506  5.97724
   C   1.29291 10.42758  5.95327
   C   1.29243 11.81238  5.90890
   C   0.09232 12.50474  5.89525
   C   0.09213 13.88984  5.88604
   C  -1.10780 14.58255  5.88937
   C  -1.10780 15.96781  5.89500
   C  -2.30755 16.66009  5.89740
   C  -2.30768 18.04540  5.89797
   C  -3.50739 18.73817  5.89287
   C  -3.50744 20.12324  5.88886
   C  -4.70744 20.81600  5.88946
   C  -4.70739 22.20162  5.89612
   C  -5.90670 22.89454  5.92743
   C  -5.90595 24.28002  5.95500
   C  -7.10524 24.97224  6.00465
   C  -7.10439 26.35821  6.02649
   C   7.29601  4.19050  6.04530
   C   7.29513  5.57684  6.03210
   C   6.09514  6.27069  6.04164
   C   6.09439  7.65692  6.01948
   C   4.89392  8.34990  6.01279
   C   4.89366  9.73508  5.97361
   C   3.69328 10.42747  5.95092
   C   3.69252 11.81222  5.90824
   C   2.49221 12.50460  5.89408
   C   2.49221 13.88986  5.88492
   C   1.29238 14.58244  5.88534
   C   1.29210 15.96765  5.89198
   C   0.09213 16.66020  5.89471
   C   0.09234 18.04521  5.89831
   C  -1.10766 18.73798  5.89732
   C  -1.10779 20.12313  5.89569
   C  -2.30746 20.81587  5.88985
   C  -2.30716 22.20132  5.88796
   C  -3.50713 22.89446  5.88975
   C  -3.50699 24.27991  5.89897
   C  -4.70642 24.97295  5.93161
   C  -4.70580 26.35842  5.95267
   C   9.69563  4.18980  6.00478
   C   9.69469  5.57565  5.98480
   C   8.49474  6.26920  6.00316
   C   8.49416  7.65514  5.97690
   C   7.29431  8.34858  5.98753
   C   7.29364  9.73349  5.94891
   C   6.09350 10.42666  5.94294
   C   6.09247 11.81176  5.90676
   C   4.89239 12.50412  5.89617
   C   4.89195 13.88943  5.88882
   C   3.69183 14.58225  5.88744
   C   3.69175 15.96727  5.89351
   C   2.49176 16.65966  5.89419
   C   2.49160 18.04497  5.89756
   C   1.29196 18.73776  5.89698
   C   1.29196 20.12302  5.89726
   C   0.09196 20.81568  5.89558
   C   0.09206 22.20105  5.89512
   C  -1.10760 22.89392  5.89051
   C  -1.10738 24.27940  5.89014
   C  -2.30727 24.97246  5.89194
   C  -2.30700 26.35845  5.89807
   C  12.09432  4.18872  5.93514
   C  12.09357  5.57474  5.91972
   C  10.89394  6.26809  5.94001
   C  10.89343  7.65371  5.91625
   C   9.69352  8.34685  5.93056
   C   9.69295  9.73252  5.90790
   C   8.49345 10.42577  5.91480
   C   8.49257 11.81130  5.89761
   C   7.29234 12.50404  5.89564
   C   7.29190 13.88908  5.89203
   C   6.09197 14.58190  5.89158
   C   6.09152 15.96719  5.89468
   C   4.89161 16.65974  5.89516
   C   4.89164 18.04494  5.89489
   C   3.69179 18.73784  5.89489
   C   3.69154 20.12299  5.89239
   C   2.49171 20.81584  5.89368
   C   2.49191 22.20113  5.89299
   C   1.29210 22.89406  5.89438
   C   1.29210 24.27959  5.89384
   C   0.09252 24.97243  5.89212
   C   0.09284 26.35802  5.89192
   C  14.49327  4.18885  5.89860
   C  14.49300  5.57447  5.89660
   C  13.29282  6.26745  5.89861
   C  13.29269  7.65346  5.89404
   C  12.09304  8.34628  5.89552
   C  12.09274  9.73200  5.89269
   C  10.89259 10.42504  5.89390
   C  10.89223 11.81054  5.89348
   C   9.69217 12.50325  5.89306
   C   9.69173 13.88862  5.89320
   C   8.49161 14.58144  5.89291
   C   8.49147 15.96678  5.89272
   C   7.29137 16.65944  5.89285
   C   7.29119 18.04475  5.88972
   C   6.09116 18.73768  5.88918
   C   6.09119 20.12305  5.88537
   C   4.89128 20.81576  5.88580
   C   4.89132 22.20140  5.88492
   C   3.69149 22.89425  5.88742
   C   3.69149 24.27972  5.88778
   C   2.49151 24.97246  5.89044
   C   2.49155 26.35829  5.89065
   C  16.89228  4.18893  5.89626
   C  16.89219  5.57463  5.89848
   C  15.69281  6.26750  5.89801
   C  15.69252  7.65322  5.90002
   C  14.49267  8.34615  5.89708
   C  14.49247  9.73165  5.89935
   C  13.29277 10.42461  5.89633
   C  13.29224 11.81024  5.89749
   C  12.09235 12.50282  5.89564
   C  12.09202 13.88832  5.89455
   C  10.89198 14.58112  5.89356
   C  10.89143 15.96635  5.89434
   C   9.69136 16.65914  5.89281
   C   9.69121 18.04448  5.89735
   C   8.49151 18.73765  5.89101
   C   8.49125 20.12316  5.89845
   C   7.29117 20.81617  5.88928
   C   7.29120 22.20148  5.90175
   C   6.09133 22.89468  5.89182
   C   6.09078 24.28034  5.90346
   C   4.89113 24.97311  5.89164
   C   4.89113 26.35880  5.89806
   C  19.29109  4.18888  5.90122
   C  19.29143  5.57452  5.89918
   C  18.09164  6.26753  5.89909
   C  18.09164  7.65322  5.90110
   C  16.89197  8.34590  5.90418
   C  16.89206  9.73149  5.90548
   C  15.69211 10.42444  5.90427
   C  15.69210 11.81011  5.90079
   C  14.49217 12.50269  5.89816
   C  14.49211 13.88811  5.89348
   C  13.29182 14.58085  5.89333
   C  13.29169 15.96627  5.89917
   C  12.09154 16.65855  5.90334
   C  12.09135 18.04370  5.92834
   C  10.89110 18.73701  5.92249
   C  10.89073 20.12221  5.95041
   C   9.69089 20.81573  5.93263
   C   9.69045 22.20121  5.96047
   C   8.49075 22.89416  5.94192
   C   8.48959 24.27986  5.97139
   C   7.29000 24.97327  5.94292
   C   7.28950 26.35929  5.95783
   C  21.68995  4.18880  5.94117
   C  21.69054  5.57460  5.92644
   C  20.49115  6.26745  5.90319
   C  20.49125  7.65314  5.89815
   C  19.29172  8.34596  5.89909
   C  19.29172  9.73165  5.90088
   C  18.09208 10.42455  5.90449
   C  18.09197 11.80995  5.90089
   C  16.89219 12.50271  5.89863
   C  16.89211 13.88827  5.89267
   C  15.69239 14.58098  5.89227
   C  15.69214 15.96640  5.90367
   C  14.49199 16.65884  5.91447
   C  14.49200 18.04354  5.95518
   C  13.29135 18.73603  5.96394
   C  13.29083 20.12105  6.00165
   C  12.09067 20.81438  5.99458
   C  12.09029 22.19991  6.01992
   C  10.89021 22.89379  6.00693
   C  10.88903 24.27953  6.03171
   C   9.68891 24.97273  6.01593
   C   9.68855 26.35877  6.03069
   C  24.08884  4.19007  6.00088
   C  24.08971  5.57587  5.98471
   C  22.89001  6.26774  5.94652
   C  22.89081  7.65368  5.92528
   C  21.69113  8.34615  5.90170
   C  21.69160  9.73184  5.89654
   C  20.49153 10.42463  5.89818
   C  20.49187 11.81033  5.89816
   C  19.29193 12.50277  5.89806
   C  19.29237 13.88846  5.89404
   C  18.09217 14.58131  5.89330
   C  18.09256 15.96659  5.90734
   C  16.89228 16.65893  5.92315
   C  16.89294 18.04359  5.96913
   C  15.69216 18.73592  5.98764
   C  15.69216 20.12081  6.02370
   C  14.49124 20.81333  6.03115
   C  14.49121 22.19918  6.05032
   C  13.29063 22.89246  6.04816
   C  13.28981 24.27872  6.06072
   C  12.08926 24.97227  6.05857
   C  12.08906 26.35886  6.06819
   C  26.48904  4.19074  6.03241
   C  26.48935  5.57719  6.02461
   C  25.28954  6.26958  6.00073
   C  25.29026  7.65533  5.97798
   C  24.09066  8.34696  5.93679
   C  24.09113  9.73254  5.91106
   C  22.89143 10.42512  5.89684
   C  22.89180 11.81081  5.89477
   C  21.69201 12.50323  5.89632
   C  21.69223 13.88876  5.89524
   C  20.49242 14.58147  5.89483
   C  20.49274 15.96670  5.90467
   C  19.29281 16.65914  5.92285
   C  19.29356 18.04370  5.96946
   C  18.09340 18.73592  5.99790
   C  18.09342 20.12078  6.03537
   C  16.89294 20.81336  6.04383
   C  16.89286 22.19908  6.05860
   C  15.69178 22.89208  6.05844
   C  15.69158 24.27845  6.06091
   C  14.49066 24.97184  6.06718
   C  14.49057 26.35840  6.07423
   C   4.89523  0.03153  6.07326
   C   4.89537  1.41817  6.07116
   C   3.69461  2.11167  6.07093
   C   3.69431  3.49863  6.06975
   C   7.29594  0.03153  6.05646
   C   7.29630  1.41785  6.05907
   C   6.09599  2.11126  6.06586
   C   6.09576  3.49784  6.05877
   C   9.69526  0.03164  6.00141
   C   9.69586  1.41752  6.01362
   C   8.49643  2.11094  6.04278
   C   8.49622  3.49720  6.03534
   C  12.09369  0.03159  5.92459
   C  12.09438  1.41750  5.93815
   C  10.89502  2.11040  5.98030
   C  10.89496  3.49641  5.97682
   C  14.49300  0.03137  5.89326
   C  14.49320  1.41704  5.89666
   C  13.29402  2.11013  5.91222
   C  13.29402  3.49598  5.91201
   C  16.89216  0.03110  5.89204
   C  16.89233  1.41682  5.89266
   C  15.69264  2.11002  5.89402
   C  15.69266  3.49595  5.89548
   C  19.29133  0.03178  5.89209
   C  19.29106  1.41728  5.89689
   C  18.09172  2.11021  5.89401
   C  18.09172  3.49579  5.89611
   C  21.69021  0.03213  5.92666
   C  21.68970  1.41795  5.94037
   C  20.49011  2.11040  5.91531
   C  20.49029  3.49620  5.91727
   C  24.08890  0.03213  6.00367
   C  24.08834  1.41793  6.01105
   C  22.88895  2.11083  5.98162
   C  22.88929  3.49674  5.97927
   C  26.48858  0.03186  6.05799
   C  26.48818  1.41852  6.05470
   C  25.28801  2.11110  6.03528
   C  25.28868  3.49757  6.02446
   C  28.88983  0.03191  6.07759
   C  28.88961  1.41868  6.07443
   C  27.68883  2.11183  6.06219
   C  27.68935  3.49809  6.04977
   C   0.09159  0.03164  6.07389
   C   0.09157  1.41844  6.08152
   C  -1.10946  2.11175  6.07896
   C  -1.10939  3.49895  6.07683
   C   2.49358  0.03159  6.07324
   C   2.49344  1.41844  6.07504
   C   1.29251  2.11196  6.08371
   C   1.29244  3.49901  6.08718
