# Supplementary material for: Photoinduced dynamics during electronic transfer from narrow to wide bandgap layers in one-dimensional heterostructured materials
Source: Nat Commun. 2024 May 30;15:4600. doi: 10.1038/s41467-024-48880-3 (PMC11139937; doi:10.1038/s41467-024-48880-3)
Supplement: Supplementary file 5 — Supplementary Dataset 2 [file 41467_2024_48880_MOESM5_ESM.txt]

    626
    Final (4346.4 fs) Configuration for MD
    N  -1.88404  5.29662  9.39283
   N  -3.16178  7.58127  9.19105
   N  -4.44968  9.82149  9.28965
   N  -5.71294 12.04751  9.39688
   N  -6.96895 14.30827  9.46492
   N  -8.33124 16.55028  9.19356
   N  -9.61705 18.83476  9.41670
   N -10.95341 21.10044  9.39525
   N -12.25933 23.34778  9.44290
   N -13.52284 25.55990  9.19603
   N   0.75917  5.32820  9.37984
   N  -0.54026  7.51636  9.43453
   N  -1.87537  9.81722  9.48505
   N  -3.16149 12.03070  9.40356
   N  -4.41355 14.37706  9.38764
   N  -5.74864 16.57614  9.41302
   N  -7.01290 18.84933  9.29859
   N  -8.32168 21.10187  9.33237
   N  -9.63262 23.36726  9.38151
   N -11.01030 25.59087  9.37261
   N   3.31840  5.31283  9.51744
   N   2.08441  7.50442  9.50544
   N   0.76548  9.80612  9.54895
   N  -0.52163 12.08615  9.48048
   N  -1.86709 14.29662  9.47760
   N  -3.17284 16.55366  9.45162
   N  -4.43673 18.86086  9.45930
   N  -5.79212 21.04629  9.51855
   N  -7.00795 23.32640  9.50784
   N  -8.35688 25.56641  9.55188
   N   5.92541  5.28797  9.52174
   N   4.65962  7.47610  9.60424
   N   3.39092  9.78012  9.64855
   N   2.04755 12.05088  9.57460
   N   0.79094 14.25685  9.55833
   N  -0.49961 16.48267  9.68112
   N  -1.85504 18.78615  9.72079
   N  -3.19790 21.04094  9.83320
   N  -4.49882 23.23378  9.90658
   N  -5.76159 25.54866  9.84528
   N   8.56965  5.25660  9.58299
   N   7.29905  7.49269  9.61557
   N   6.00480  9.71836  9.56886
   N   4.71738 11.98714  9.76110
   N   3.39830 14.19333  9.77119
   N   2.16285 16.47770  9.70194
   N   0.75560 18.76786  9.83253
   N  -0.52068 20.98877 10.02076
   N  -1.84403 23.24548  9.97644
   N  -3.16580 25.43672 10.08801
   N  11.17404  5.23542  9.87168
   N   9.86444  7.44422  9.98299
   N   8.57683  9.73673  9.94825
   N   7.30548 11.98142  9.64021
   N   5.94336 14.24069  9.85683
   N   4.70753 16.50502  9.75879
   N   3.39177 18.75087  9.54931
   N   2.09779 20.99571  9.85131
   N   0.74312 23.23929  9.98500
   N  -0.56909 25.45741 10.03446
   N  13.77793  5.16533 10.06323
   N  12.49731  7.47664 10.25572
   N  11.23008  9.73576 10.19454
   N   9.90534 12.04502 10.06677
   N   8.52279 14.21956  9.87982
   N   7.31972 16.49762  9.80100
   N   6.01969 18.75143  9.63505
   N   4.66307 20.99407  9.40501
   N   3.37487 23.23999  9.71383
   N   2.06907 25.45890  9.97941
   N  16.37654  5.16333 10.18282
   N  15.06182  7.44773 10.22143
   N  13.78696  9.72438 10.19923
   N  12.47031 12.05796 10.29307
   N  11.13133 14.27387 10.05732
   N   9.80728 16.51110  9.74304
   N   8.55752 18.72455  9.48702
   N   7.24771 20.96013  9.37498
   N   5.95246 23.26863  9.34875
   N   4.65279 25.53588  9.74356
   N  18.95053  5.30256 10.08660
   N  17.65064  7.52355 10.29171
   N  16.31159  9.73073 10.07815
   N  15.01353 12.01325  9.92770
   N  13.77492 14.25855  9.87459
   N  12.39115 16.51875  9.66229
   N  11.15663 18.74725  9.28402
   N   9.85211 21.03095  9.22296
   N   8.50636 23.26296  9.31311
   N   7.22437 25.59141  9.32787
   N  21.44448  5.33134  9.59107
   N  20.21411  7.59437  9.81900
   N  18.94515  9.77926  9.99934
   N  17.62007 12.02486  9.69064
   N  16.32939 14.28152  9.59439
   N  15.05109 16.50229  9.40146
   N  13.70271 18.77972  9.28774
   N  12.41496 21.08869  9.12369
   N  11.15722 23.34064  9.14476
   N   9.85311 25.53226  9.09478
   N  24.05422  5.33682  9.33183
   N  22.77683  7.64455  9.42393
   N  21.56406  9.83262  9.57034
   N  20.25133 12.07774  9.71538
   N  18.93552 14.25952  9.26146
   N  17.65992 16.49216  9.23662
   N  16.35567 18.77173  9.32614
   N  15.06171 21.04184  9.18514
   N  13.74511 23.33264  9.07858
   N  12.46368 25.59138  9.06759
   N  26.68295  5.31802  9.40156
   N  25.43254  7.59418  9.23043
   N  24.15843  9.83187  9.31990
   N  22.90193 12.04521  9.54348
   N  21.60098 14.27560  9.25965
   N  20.31486 16.55295  9.19279
   N  18.96727 18.81420  9.39964
   N  17.65677 21.06026  9.45319
   N  16.39553 23.31619  9.27732
   N  15.05516 25.56968  9.18288
   N   5.91776  0.79617  9.61395
   N   4.66030  3.01611  9.53230
   N   8.54501  0.72600  9.77985
   N   7.22952  3.03253  9.53860
   N  11.14621  0.70984 10.02531
   N   9.92222  3.02170  9.82791
   N  13.71909  0.67536 10.17322
   N  12.49719  2.94102 10.08618
   N  16.29145  0.67620 10.10626
   N  15.04802  2.85182 10.09068
   N  18.94813  0.65021 10.12722
   N  17.67883  2.92775 10.13274
   N  21.56927  0.74851  9.77274
   N  20.22162  3.00316  9.92374
   N  24.15433  0.78831  9.33460
   N  22.81315  3.05088  9.52057
   N  26.76084  0.78966  9.12973
   N  25.37072  3.07214  9.45543
   N  29.36299  0.81184  9.20886
   N  27.97386  3.08117  9.32224
   N   0.72180  0.83041  9.30097
   N  -0.55620  3.06898  9.37573
   N   3.36014  0.82535  9.35190
   N   2.06477  3.04415  9.40224
   B  -1.85874  6.79542  9.34501
   B  -3.14302  9.08196  9.32764
   B  -4.41770 11.29797  9.33289
   B  -5.67531 13.56333  9.38431
   B  -6.97434 15.83692  9.26722
   B  -8.32993 18.08734  9.28987
   B  -9.60198 20.35085  9.36640
   B -10.94377 22.58887  9.38616
   B -12.21381 24.84576  9.31789
   B   2.05351  0.04996  9.31231
   B   0.77014  6.82017  9.40836
   B  -0.53759  9.01551  9.47578
   B  -1.83911 11.28981  9.42613
   B  -3.17039 13.59073  9.39258
   B  -4.47046 15.87267  9.41601
   B  -5.76247 18.10714  9.42987
   B  -7.02912 20.35088  9.30043
   B  -8.34144 22.63718  9.35364
   B  -9.67338 24.84020  9.45103
   B   4.66056  0.10884  9.37869
   B   3.37128  6.79158  9.54964
   B   2.06584  9.02305  9.55705
   B   0.76885 11.30303  9.51534
   B  -0.53070 13.57324  9.49588
   B  -1.87010 15.79777  9.56347
   B  -3.18575 18.06002  9.53307
   B  -4.48403 20.34810  9.59688
   B  -5.72835 22.57471  9.62230
   B  -7.03482 24.80937  9.59986
   B   7.20144  0.07801  9.60421
   B   5.95959  6.74330  9.59695
   B   4.70243  9.00333  9.64227
   B   3.42927 11.26682  9.68265
   B   2.11399 13.52523  9.52488
   B   0.78463 15.73673  9.66894
   B  -0.56776 17.99371  9.73318
   B  -1.88412 20.23502  9.82293
   B  -3.13841 22.47138  9.94336
   B  -4.51710 24.74106  9.94581
   B   9.82818  0.01670  9.92718
   B   8.59524  6.74054  9.65259
   B   7.31605  8.96480  9.66306
   B   6.00974 11.26052  9.72897
   B   4.72206 13.44774  9.80929
   B   3.44189 15.69450  9.72372
   B   2.08608 18.03981  9.72075
   B   0.78106 20.27460  9.96079
   B  -0.55048 22.46773  9.96607
   B  -1.88063 24.70629 10.07325
   B  -3.20341 26.94413 10.13347
   B  11.15356  6.71025 10.00863
   B   9.88105  8.95353 10.09047
   B   8.59819 11.23907  9.80392
   B   7.21809 13.46130  9.75760
   B   6.00090 15.71063  9.82338
   B   4.70399 18.01622  9.72847
   B   3.34220 20.22651  9.59293
   B   2.11895 22.52499  9.94953
   B   0.74424 24.71188 10.04761
   B  -0.62253 26.96389 10.09398
   B  13.79863  6.67945 10.20196
   B  12.48251  8.95110 10.21632
   B  11.16819 11.21594 10.18233
   B   9.78709 13.50172 10.00117
   B   8.56688 15.70215  9.78619
   B   7.25384 18.00638  9.72313
   B   5.95754 20.21300  9.43209
   B   4.65323 22.46787  9.51868
   B   3.41838 24.76519  9.87688
   B   2.01558 26.92671 10.05327
   B  16.33427  6.71514 10.16763
   B  14.98687  8.94332 10.19658
   B  13.71614 11.25782 10.17159
   B  12.45522 13.50188 10.04478
   B  11.09315 15.76297  9.86535
   B   9.84405 17.97004  9.51028
   B   8.54892 20.24591  9.37647
   B   7.20820 22.51732  9.35935
   B   5.91145 24.81420  9.43569
   B   4.67253 27.00985  9.89793
   B  18.91031  6.82779 10.10002
   B  17.62199  9.00006 10.10709
   B  16.29986 11.28038  9.85491
   B  15.03382 13.50515  9.75546
   B  13.76436 15.83038  9.62865
   B  12.44326 18.06299  9.39901
   B  11.11974 20.28974  9.24736
   B   9.86395 22.51815  9.24855
   B   8.50404 24.82885  9.18507
   B  22.83900  0.02099  9.48852
   B  21.47852  6.88331  9.55437
   B  20.22333  9.08120  9.81424
   B  18.91657 11.32740  9.81132
   B  17.63467 13.50453  9.50599
   B  16.33864 15.74814  9.31632
   B  15.03140 18.04935  9.36589
   B  13.76699 20.33443  9.21115
   B  12.48010 22.54020  9.14676
   B  11.15420 24.84085  9.12633
   B  25.44117  0.01267  9.18700
   B  24.09512  6.87729  9.30648
   B  22.81330  9.11524  9.45157
   B  21.59992 11.37538  9.67707
   B  20.27467 13.58729  9.35287
   B  18.98575 15.79475  9.23854
   B  17.65910 18.02308  9.37113
   B  16.37909 20.28622  9.30645
   B  15.12641 22.53769  9.19324
   B  13.76486 24.85954  9.13171
   B  28.08173  0.08646  9.08343
   B  26.72684  6.86594  9.27022
   B  25.43013  9.10533  9.16653
   B  24.20861 11.29503  9.40509
   B  22.94236 13.55990  9.39175
   B  21.59431 15.83838  9.22051
   B  20.28837 18.06861  9.39585
   B  18.95577 20.35356  9.47526
   B  17.69381 22.56182  9.36964
   B  16.35878 24.82590  9.17725
   B  30.68927  0.06798  9.27670
   B   5.94269  2.27670  9.57864
   B   4.66039  4.49372  9.58405
   B   8.60926  2.25914  9.73602
   B   7.27782  4.46654  9.44265
   B  11.16192  2.23974  9.99295
   B   9.86492  4.51761  9.70570
   B  13.72129  2.12604 10.12138
   B  12.44613  4.45503 10.03176
   B  16.32073  2.16114 10.13425
   B  15.05337  4.44300 10.11466
   B  18.99142  2.21334 10.10661
   B  17.66347  4.45311 10.11235
   B  21.51890  2.29008  9.83982
   B  20.21912  4.56335  9.90403
   B  24.10516  2.27846  9.44596
   B  22.73733  4.55276  9.47971
   B  26.70071  2.33418  9.36361
   B  25.41610  4.55914  9.43824
   B  29.32655  2.35160  9.29655
   B  27.96274  4.60972  9.40824
   B   0.74649  2.32383  9.35035
   B  -0.58317  4.55046  9.44835
   B   3.34417  2.30367  9.44479
   B   2.04677  4.55008  9.44226
   C  -1.67730  4.20277  4.08493
   C  -1.71620  5.61019  3.87085
   C  -2.96609  6.25323  3.90988
   C  -2.99634  7.67397  3.86076
   C  -4.27446  8.37138  3.85540
   C  -4.28287  9.81131  3.78232
   C  -5.55357 10.47154  3.92644
   C  -5.54408 11.89241  4.21684
   C  -6.72511 12.50936  4.58346
   C  -6.76130 13.77995  5.27110
   C  -8.01383 14.38568  5.61120
   C  -8.05790 15.71239  6.00027
   C  -9.19205 16.46365  5.64858
   C  -9.21545 17.84875  5.71053
   C -10.34567 18.57099  5.38893
   C -10.29297 20.01824  5.50510
   C -11.43582 20.72573  5.09754
   C -11.44528 22.11207  5.20473
   C -12.65117 22.77663  5.01033
   C -12.70053 24.17037  5.16022
   C -13.85373 24.88005  4.60989
   C -13.80311 26.29944  4.57345
   C   0.82836  4.20933  3.88599
   C   0.82207  5.65731  3.80245
   C  -0.47869  6.27266  3.66951
   C  -0.49344  7.68121  3.83259
   C  -1.75292  8.40864  3.83353
   C  -1.79336  9.82579  3.98232
   C  -3.00599 10.53293  3.95823
   C  -3.06958 11.87182  4.39255
   C  -4.31348 12.52719  4.55680
   C  -4.37077 13.83553  5.14944
   C  -5.59597 14.50038  5.44687
   C  -5.65874 15.75373  6.09390
   C  -6.85089 16.40696  6.29910
   C  -6.83125 17.80279  6.36871
   C  -8.05449 18.49718  6.18886
   C  -8.03966 19.89759  6.24694
   C  -9.16237 20.69287  5.99956
   C  -9.18425 22.10953  6.11562
   C -10.35844 22.78668  5.82063
   C -10.36878 24.21920  5.94883
   C -11.54456 24.88113  5.60740
   C -11.52821 26.33956  5.50174
   C   3.22602  4.18140  4.27785
   C   3.21945  5.61543  4.37703
   C   2.06282  6.32911  4.04592
   C   2.00454  7.74506  4.22160
   C   0.72191  8.36533  4.22086
   C   0.62629  9.74765  4.55649
   C  -0.60241 10.47392  4.46448
   C  -0.67462 11.78539  4.91716
   C  -1.90449 12.49012  4.89205
   C  -1.94952 13.78854  5.39190
   C  -3.16689 14.46785  5.56897
   C  -3.19369 15.76151  6.06489
   C  -4.41310 16.42909  6.27349
   C  -4.39502 17.82589  6.55575
   C  -5.65330 18.51914  6.50971
   C  -5.61608 19.94747  6.49669
   C  -6.84465 20.63148  6.39328
   C  -6.83331 22.03671  6.53799
   C  -8.01019 22.76812  6.49224
   C  -7.92119 24.19161  6.45825
   C  -9.12331 24.88340  6.17982
   C  -9.08177 26.26982  6.08296
   C   5.52237  4.15762  5.27607
   C   5.50608  5.57763  5.23827
   C   4.35577  6.28404  4.81942
   C   4.37594  7.69813  4.89217
   C   3.16089  8.40232  4.70376
   C   3.01081  9.69982  5.21925
   C   1.78877 10.38435  5.08126
   C   1.72904 11.72294  5.53461
   C   0.53368 12.40287  5.48290
   C   0.48366 13.74917  5.83815
   C  -0.75920 14.41292  5.82331
   C  -0.77989 15.81379  6.01249
   C  -1.98068 16.48054  6.23200
   C  -1.98106 17.84699  6.38589
   C  -3.18622 18.54854  6.50323
   C  -3.14973 19.95036  6.74032
   C  -4.38787 20.67450  6.76728
   C  -4.37761 22.10872  6.83347
   C  -5.59949 22.76093  6.71929
   C  -5.54004 24.17810  6.91152
   C  -6.73275 24.87370  6.77214
   C  -6.68506 26.30957  6.61153
   C   7.76841  4.17542  6.17481
   C   7.76532  5.61381  6.18493
   C   6.64522  6.25583  5.75553
   C   6.71071  7.69778  5.71116
   C   5.53599  8.42340  5.37037
   C   5.49042  9.82392  5.60932
   C   4.23842 10.40383  5.69946
   C   4.09671 11.76769  6.15916
   C   2.87029 12.36756  6.10155
   C   2.85842 13.77052  6.37827
   C   1.68806 14.45945  6.16087
   C   1.67149 15.82860  6.01680
   C   0.45315 16.49980  6.02554
   C   0.45125 17.93278  6.07179
   C  -0.77178 18.57756  6.30510
   C  -0.76108 20.01486  6.38050
   C  -1.92222 20.70938  6.75295
   C  -1.88322 22.13334  6.86229
   C  -3.12696 22.80367  6.96885
   C  -3.12145 24.23771  7.01545
   C  -4.32731 24.89199  7.04074
   C  -4.28646 26.30074  7.00840
   C  10.18940  4.18358  6.58135
   C  10.17609  5.57811  6.53950
   C   8.97993  6.28671  6.41019
   C   9.04338  7.67421  6.33549
   C   7.87722  8.41845  6.02940
   C   7.84274  9.81366  6.16983
   C   6.65271 10.50883  6.00684
   C   6.57547 11.89541  6.37780
   C   5.35248 12.49301  6.51762
   C   5.33830 13.90235  6.63900
   C   4.06895 14.53869  6.54300
   C   4.09547 15.91466  6.33222
   C   2.88912 16.57087  5.99137
   C   2.86736 17.93713  5.64387
   C   1.66886 18.64373  5.78992
   C   1.58923 20.06682  5.74282
   C   0.39927 20.74648  6.04114
   C   0.47015 22.15919  6.15879
   C  -0.69183 22.82594  6.59466
   C  -0.64509 24.24233  6.72666
   C  -1.86144 24.91158  7.01857
   C  -1.77954 26.28750  7.03216
   C  12.63724  4.15951  6.80229
   C  12.67779  5.54199  6.80601
   C  11.41389  6.24399  6.71959
   C  11.44456  7.64882  6.76326
   C  10.25310  8.37760  6.60166
   C  10.25807  9.79526  6.64812
   C   9.00335 10.49213  6.57138
   C   9.01653 11.88017  6.68350
   C   7.78800 12.56999  6.59689
   C   7.77993 13.95560  6.70425
   C   6.56688 14.63689  6.64299
   C   6.52418 16.00585  6.40107
   C   5.30718 16.66738  6.14761
   C   5.30016 17.95986  5.61912
   C   4.05246 18.61706  5.36964
   C   4.01597 20.01748  5.19718
   C   2.81106 20.76356  5.40562
   C   2.83182 22.18981  5.48290
   C   1.68686 22.84399  5.85462
   C   1.76480 24.25427  6.06432
   C   0.60413 24.94933  6.47844
   C   0.67021 26.34734  6.57525
   C  15.06437  4.20601  6.93778
   C  15.07892  5.61610  7.09144
   C  13.86750  6.30606  7.02678
   C  13.86711  7.68448  7.09930
   C  12.65989  8.38819  6.99177
   C  12.68666  9.79166  7.02045
   C  11.45556 10.47238  6.90342
   C  11.46351 11.87936  6.94431
   C  10.22506 12.55897  6.86521
   C  10.20102 13.98187  6.88282
   C   8.99269 14.67247  6.72315
   C   8.94720 16.09794  6.54655
   C   7.71402 16.68740  6.20577
   C   7.73724 17.98577  5.65189
   C   6.52024 18.61120  5.32266
   C   6.45072 19.98614  4.92328
   C   5.25336 20.66720  4.91500
   C   5.27952 22.08405  4.92148
   C   4.09955 22.82772  5.26168
   C   4.15278 24.24546  5.50722
   C   3.00306 24.94744  5.87785
   C   3.09367 26.33178  6.21807
   C  17.59375  4.20196  7.02930
   C  17.59328  5.55523  7.14460
   C  16.33815  6.27263  7.17123
   C  16.31734  7.66373  7.15542
   C  15.09212  8.35647  7.13419
   C  15.09574  9.79836  7.12684
   C  13.87839 10.52777  7.08760
   C  13.89307 11.88101  6.89139
   C  12.68028 12.60728  6.86500
   C  12.65052 14.00756  6.66246
   C  11.41554 14.71254  6.81148
   C  11.38994 16.09399  6.50496
   C  10.16449 16.78281  6.42906
   C  10.19193 18.09001  5.92917
   C   8.95987 18.72055  5.52100
   C   8.89973 20.01029  4.93587
   C   7.66757 20.70209  4.70880
   C   7.67671 22.12518  4.50790
   C   6.47897 22.81105  4.71613
   C   6.54613 24.26745  4.87660
   C   5.41866 24.95695  5.34705
   C   5.50739 26.35718  5.68291
   C  20.04298  4.18223  6.86890
   C  20.06253  5.57465  6.83388
   C  18.82899  6.24353  7.02276
   C  18.79521  7.64449  6.97729
   C  17.56785  8.36320  7.09522
   C  17.52221  9.77661  6.86191
   C  16.34447 10.43947  6.91369
   C  16.27672 11.82389  6.53937
   C  15.11656 12.54605  6.59602
   C  15.00097 13.83847  6.07518
   C  13.83045 14.60716  6.23638
   C  13.81142 15.97605  5.92063
   C  12.57714 16.70032  6.01989
   C  12.58617 18.03146  5.58585
   C  11.37945 18.75257  5.59563
   C  11.30823 20.09235  5.09298
   C  10.06292 20.75397  4.85403
   C  10.10722 22.14312  4.49997
   C   8.88019 22.79133  4.39551
   C   8.91741 24.19842  4.37046
   C   7.75777 24.97703  4.77774
   C   7.82884 26.36920  5.12085
   C  22.49159  4.18856  6.40990
   C  22.48744  5.56214  6.16926
   C  21.26452  6.23905  6.40263
   C  21.14712  7.64755  6.15082
   C  19.94333  8.32704  6.55089
   C  19.85285  9.70079  6.12904
   C  18.63319 10.37448  6.26316
   C  18.54572 11.67725  5.75848
   C  17.37165 12.41930  5.86879
   C  17.29738 13.77103  5.40159
   C  16.10607 14.50387  5.53005
   C  16.11621 15.88442  5.22589
   C  14.92392 16.63458  5.36586
   C  14.92634 17.98085  5.06026
   C  13.69269 18.66656  5.10414
   C  13.72412 19.99938  4.74919
   C  12.54673 20.74302  4.72557
   C  12.53589 22.08297  4.30137
   C  11.32151 22.81940  4.21248
   C  11.33664 24.22141  3.96246
   C  10.08017 24.92072  4.13661
   C  10.15556 26.31708  4.40548
   C  24.86601  4.12833  5.49040
   C  24.74237  5.50370  5.18487
   C  23.55794  6.19036  5.48893
   C  23.45241  7.56776  5.08546
   C  22.23592  8.27087  5.45364
   C  22.16829  9.67437  5.09964
   C  20.95914 10.29983  5.44696
   C  20.87073 11.68020  5.11153
   C  19.64983 12.33632  5.16718
   C  19.66590 13.71531  4.91233
   C  18.45297 14.39346  4.91793
   C  18.46615 15.80047  4.76236
   C  17.26826 16.48889  4.83675
   C  17.32186 17.90203  4.67698
   C  16.13304 18.60326  4.76461
   C  16.16788 19.99633  4.60240
   C  14.95314 20.68274  4.56759
   C  14.96757 22.07159  4.21963
   C  13.74653 22.77147  4.01443
   C  13.76249 24.13887  3.74022
   C  12.54110 24.88651  3.69582
   C  12.55581 26.32368  3.78234
   C  27.11677  4.12852  4.61469
   C  27.08070  5.46687  4.29148
   C  25.83487  6.11754  4.47424
   C  25.71887  7.55208  4.13049
   C  24.54306  8.23558  4.35793
   C  24.48002  9.66367  4.23982
   C  23.29455 10.36311  4.58440
   C  23.25599 11.75280  4.56814
   C  22.04926 12.39139  4.83165
   C  22.01401 13.73245  5.20447
   C  20.85279 14.43007  5.03334
   C  20.86800 15.82536  5.07753
   C  19.72477 16.51069  4.85689
   C  19.73964 17.90949  4.82592
   C  18.57597 18.61542  4.67280
   C  18.57758 20.00594  4.76940
   C  17.37833 20.68271  4.65436
   C  17.33747 22.12809  4.67706
   C  16.15094 22.81132  4.34728
   C  16.19719 24.21444  4.18738
   C  15.00501 24.85649  3.77913
   C  15.00562 26.33224  3.63459
   C -10.25119 26.99534  5.78188
   C   5.41072  1.36805  5.55976
   C   4.32631  2.07643  5.03688
   C   4.36257  3.47590  4.78843
   C   7.72913  0.01559  6.36015
   C   7.73321  1.41809  6.27517
   C   6.58051  2.07892  5.84655
   C   6.61090  3.46645  5.84953
   C  -5.47327 26.98980  6.79743
   C  10.12447  1.40669  6.69370
   C   8.94745  2.11261  6.51996
   C   8.96341  3.49579  6.42886
   C  -3.05033 26.94670  7.08040
   C  12.55690  1.35392  7.02535
   C  11.34873  2.06770  6.82341
   C  11.42695  3.47280  6.72634
   C  -0.51861 26.98907  6.84915
   C  15.09254  1.40101  6.87975
   C  13.83109  2.04268  6.94125
   C  13.88474  3.48147  6.84930
   C   1.91016 27.01728  6.49431
   C  17.54110  1.42649  6.67816
   C  16.31681  2.09799  6.75664
   C  16.31730  3.49533  6.89070
   C  19.94623  0.00954  6.15288
   C  19.98780  1.40255  6.46206
   C  18.78066  2.06862  6.78948
   C  18.79074  3.43945  6.91960
   C  22.27280  0.09284  5.49372
   C  22.38986  1.42644  5.91724
   C  21.19596  2.07924  6.37680
   C  21.31168  3.51611  6.67872
   C  24.67446  0.00116  4.94797
   C  24.76001  1.38037  5.38260
   C  23.66569  2.07070  5.89260
   C  23.71709  3.45994  6.08454
   C  11.39703 26.99174  4.23328
   C  27.09207  1.31474  4.57420
   C  25.99586  2.05028  5.12608
   C  26.02998  3.40627  5.10610
   C  29.36435  0.00138  3.72574
   C  29.47123  1.37018  3.91012
   C  28.35172  2.03977  4.33341
   C  28.35366  3.48560  4.37179
   C -14.92929 26.95356  4.01785
   C   0.72961  1.39045  4.01479
   C  -0.49867  2.11123  3.94168
   C  -0.43700  3.50636  3.92080
   C   2.94267  0.01754  5.03349
   C   3.08792  1.41849  4.79299
   C   1.98884  2.04147  4.22259
   C   2.01184  3.47661  4.04932
