# Supplementary material for: Photoinduced dynamics during electronic transfer from narrow to wide bandgap layers in one-dimensional heterostructured materials
Source: Nat Commun. 2024 May 30;15:4600. doi: 10.1038/s41467-024-48880-3 (PMC11139937; doi:10.1038/s41467-024-48880-3)
Supplement: Supplementary file 6 — Supplementary Dataset 3 [file 41467_2024_48880_MOESM6_ESM.txt]

    288
    Atomic positon for Fig4(a)
   N  -2.29582  4.84809  9.74235
   N  -3.67910  7.07448  9.75936
   N  -4.93503  9.39858  9.87456
   N  -6.20912 11.71816 10.06185
   N  -7.51383 13.90864 10.23016
   N  -8.78086 16.14206 10.19136
   N -10.03874 18.39961 10.09464
   N -11.36742 20.64145 10.10224
   N -12.68955 22.85120  9.90319
   N -13.97460 25.09551  9.76164
   N   0.26615  4.86254  9.52084
   N  -1.04926  7.09285  9.60918
   N  -2.38939  9.30909  9.50302
   N  -3.63383 11.59622  9.79629
   N  -4.92077 13.87784  9.88284
   N  -6.18788 16.16116 10.16137
   N  -7.44266 18.39228 10.14195
   N  -8.80610 20.63975  9.87999
   N -10.13756 22.91121  9.96219
   N -11.42748 25.19735  9.85237
   N   2.85070  4.93458  9.45870
   N   1.54769  7.13590  9.37078
   N   0.22662  9.31268  9.25527
   N  -1.06757 11.57590  9.32827
   N  -2.33973 13.83128  9.44284
   N  -3.62198 16.13455  9.71148
   N  -4.84999 18.38696  9.91135
   N  -6.19427 20.62875  9.88521
   N  -7.51055 22.84669  9.84529
   N  -8.80885 25.15614  9.82140
   N   5.45072  4.85871  9.46774
   N   4.19599  7.15338  9.42054
   N   2.88899  9.31644  9.20872
   N   1.56301 11.57528  9.20148
   N   0.28175 13.79994  9.21519
   N  -1.05131 16.07024  9.30180
   N  -2.30315 18.37045  9.71095
   N  -3.62564 20.61876  9.82357
   N  -4.93913 22.84429  9.99171
   N  -6.20054 25.08267  9.78942
   N   8.06415  4.88194  9.76351
   N   6.79690  7.08985  9.54696
   N   5.47688  9.31768  9.30397
   N   4.21777 11.51754  9.34971
   N   2.90555 13.75482  9.27241
   N   1.61100 16.05957  9.39835
   N   0.32060 18.32822  9.54516
   N  -1.03812 20.59847  9.67905
   N  -2.33014 22.80151 10.03053
   N  -3.60705 25.04074 10.02883
   N  10.66762  4.83501  9.85587
   N   9.39697  7.01714  9.61786
   N   8.08902  9.26637  9.44902
   N   6.82308 11.45996  9.50179
   N   5.53304 13.73301  9.39369
   N   4.22761 16.01250  9.43612
   N   2.89625 18.25862  9.54229
   N   1.62187 20.58960  9.59638
   N   0.26228 22.82753  9.88368
   N  -1.02316 25.09273 10.10296
   N  13.28623  4.84555  9.80172
   N  11.99891  7.07386  9.62850
   N  10.68571  9.27012  9.49761
   N   9.40233 11.53780  9.61458
   N   8.11689 13.71248  9.61687
   N   6.76725 15.99140  9.60073
   N   5.47880 18.23354  9.54199
   N   4.19008 20.48739  9.61900
   N   2.80274 22.80132  9.77632
   N   1.59048 25.07741 10.01475
   N  15.83660  4.79062  9.79636
   N  14.53543  7.08202  9.74523
   N  13.29495  9.32592  9.55654
   N  12.06103 11.57917  9.56046
   N  10.77265 13.79821  9.60790
   N   9.39628 16.05349  9.68038
   N   8.08198 18.27977  9.78118
   N   6.75810 20.56539  9.60664
   N   5.43799 22.82645  9.71521
   N   4.16205 25.04271  9.83875
   N  18.44431  4.75800  9.83028
   N  17.11887  7.02698  9.85474
   N  15.84468  9.35829  9.62596
   N  14.59431 11.60116  9.53002
   N  13.32063 13.86733  9.68436
   N  12.00095 16.11634  9.82443
   N  10.69571 18.37107  9.88662
   N   9.36703 20.60163  9.74310
   N   8.06112 22.87125  9.53119
   N   6.69904 25.04244  9.47664
   N  21.04835  4.79642  9.92757
   N  19.73226  7.06754 10.03650
   N  18.51022  9.28301 10.04499
   N  17.21604 11.63521  9.83268
   N  15.93402 13.93112  9.71815
   N  14.62559 16.17465  9.79806
   N  13.30341 18.42111  9.85396
   N  12.01029 20.65486  9.77875
   N  10.68302 22.88525  9.84108
   N   9.30998 25.15695  9.66993
   N  23.64450  4.79426  9.96079
   N  22.36134  7.06886 10.01658
   N  21.01029  9.35415 10.19718
   N  19.77291 11.58176 10.17093
   N  18.51000 13.85928 10.03798
   N  17.24907 16.15816 10.15233
   N  15.90347 18.41406 10.03743
   N  14.61389 20.61900  9.81919
   N  13.28458 22.92899  9.81967
   N  11.94559 25.12283  9.70066
   N  26.24817  4.87149  9.83886
   N  24.97573  7.12039  9.91698
   N  23.67633  9.35972 10.07814
   N  22.39036 11.58682 10.26307
   N  21.06147 13.91867 10.24809
   N  19.81575 16.19170 10.15077
   N  18.51058 18.41957 10.28683
   N  17.25628 20.60922 10.04224
   N  15.95300 22.81554  9.82185
   N  14.55032 25.11180  9.69276
   N   5.48461  0.39374  9.79339
   N   4.14826  2.60743  9.58446
   N   8.06638  0.36753  9.84265
   N   6.77876  2.59154  9.69372
   N  10.72771  0.29771  9.92446
   N   9.32471  2.55782  9.95865
   N  13.28732  0.27722 10.16817
   N  11.92919  2.56004  9.94843
   N  15.81981  0.27568 10.18351
   N  14.52157  2.57771 10.04259
   N  18.40511  0.26509 10.09729
   N  17.12322  2.55720 10.03686
   N  21.04083  0.22156  9.73186
   N  19.77085  2.50527  9.91185
   N  23.64255  0.34064  9.41446
   N  22.34134  2.53458  9.72760
   N  26.27872  0.38033  9.45181
   N  24.90579  2.63061  9.66547
   N  28.91218  0.36309  9.58185
   N  27.57406  2.63885  9.66120
   N   0.26820  0.36450  9.73374
   N  -1.01556  2.61834  9.60985
   N   2.87584  0.36512  9.83706
   N   1.57922  2.71934  9.65115
   B  -2.38076  6.33686  9.65893
   B  -3.70286  8.58417  9.75198
   B  -4.91456 10.91850  9.93174
   B  -6.21288 13.17310 10.03714
   B  -7.46870 15.36494 10.18530
   B  -8.76610 17.64794 10.07568
   B -10.07120 19.89519  9.98542
   B -11.38439 22.09491  9.98272
   B -12.66244 24.37432  9.80680
   B -14.03427 26.61238  9.74200
   B   0.26434  6.34275  9.48306
   B  -1.13041  8.58527  9.51408
   B  -2.40720 10.84177  9.51856
   B  -3.67411 13.11123  9.69706
   B  -4.92921 15.33922  9.91569
   B  -6.19544 17.63751 10.12822
   B  -7.49371 19.87692  9.89805
   B  -8.79875 22.13198  9.84456
   B -10.13741 24.45940  9.86814
   B -11.44272 26.72838  9.77154
   B   2.84510  6.41779  9.39103
   B   1.54128  8.60878  9.30903
   B   0.23277 10.82029  9.18676
   B  -1.05506 13.06821  9.31314
   B  -2.37062 15.32068  9.46047
   B  -3.60472 17.61227  9.78346
   B  -4.93478 19.87687  9.90559
   B  -6.22752 22.13428  9.84780
   B  -7.53428 24.33579  9.85234
   B  -8.80245 26.65299  9.81793
   B   5.45604  6.34397  9.46698
   B   4.17454  8.61897  9.33244
   B   2.84800 10.80783  9.30889
   B   1.58028 13.03936  9.22153
   B   0.31813 15.30976  9.28015
   B  -1.04395 17.56899  9.56770
   B  -2.33541 19.86758  9.73915
   B  -3.67076 22.10351  9.92127
   B  -4.91461 24.36167  9.88989
   B  -6.23287 26.58601  9.80884
   B   8.07337  6.33862  9.59541
   B   6.75466  8.56779  9.50317
   B   5.50943 10.78003  9.46939
   B   4.17885 12.96648  9.30612
   B   2.92296 15.22108  9.39129
   B   1.62505 17.52948  9.48040
   B   0.32470 19.88541  9.52657
   B  -1.05064 22.08135  9.86523
   B  -2.31624 24.33282 10.03822
   B  -3.60829 26.56650 10.09032
   B  10.70122  6.30749  9.72912
   B   9.37115  8.49451  9.46540
   B   8.14326 10.74250  9.53073
   B   6.83712 12.96200  9.53161
   B   5.49561 15.21206  9.49498
   B   4.19903 17.51087  9.52143
   B   2.87935 19.78727  9.59139
   B   1.51775 22.10180  9.78882
   B   0.27626 24.31931 10.02016
   B  -1.03450 26.54881 10.19106
   B  13.25628  6.34154  9.66141
   B  11.97864  8.52891  9.47922
   B  10.72144 10.77924  9.51910
   B   9.42082 12.97481  9.56694
   B   8.08988 15.23522  9.64116
   B   6.77735 17.50403  9.66877
   B   5.53435 19.77852  9.61287
   B   4.15014 22.05925  9.68901
   B   2.80463 24.32744  9.87301
   B   1.58866 26.57429 10.11645
   B  15.83395  6.32076  9.81180
   B  14.55866  8.56560  9.67852
   B  13.31186 10.81910  9.50866
   B  12.05093 13.07270  9.50350
   B  10.73741 15.29223  9.71037
   B   9.43367 17.61495  9.77293
   B   8.05844 19.77935  9.73741
   B   6.81709 22.09162  9.54123
   B   5.39788 24.27837  9.71368
   B   4.15682 26.49749  9.89856
   B  18.43080  6.24167  9.82485
   B  17.18891  8.58781  9.79356
   B  15.87664 10.82977  9.69523
   B  14.62471 13.15727  9.66015
   B  13.30957 15.38901  9.77902
   B  12.02117 17.65999  9.96075
   B  10.74406 19.91972  9.83835
   B   9.40676 22.10991  9.69285
   B   8.01116 24.34862  9.59937
   B   6.73736 26.55621  9.52728
   B  21.05678  6.33235  9.99372
   B  19.80956  8.55323 10.20180
   B  18.50123 10.84314 10.08486
   B  17.21843 13.12787  9.84562
   B  15.93769 15.46734  9.95823
   B  14.56925 17.67715  9.85917
   B  13.30147 19.88862  9.76414
   B  12.01965 22.11885  9.81609
   B  10.64322 24.38969  9.73033
   B   9.35922 26.67883  9.49971
   B  23.68076  6.37061  9.96541
   B  22.38703  8.64523 10.15593
   B  21.11684 10.80464 10.27588
   B  19.80262 13.10477 10.14175
   B  18.55686 15.39974 10.20219
   B  17.22855 17.69563 10.20951
   B  15.94538 19.85450 10.05369
   B  14.56144 22.13850  9.87289
   B  13.22199 24.38294  9.79303
   B  11.99780 26.64289  9.51660
   B  26.23237  6.37258  9.82509
   B  24.99192  8.64756  9.96645
   B  23.71314 10.89057 10.14675
   B  22.37847 13.07962 10.22193
   B  21.10501 15.41771 10.17700
   B  19.83867 17.69031 10.24693
   B  18.51452 19.93883 10.15903
   B  17.21486 22.09335  9.90417
   B  15.88989 24.34892  9.82429
   B  14.57479 26.60198  9.62527
   B   5.48134  1.85449  9.66079
   B   4.15102  4.14603  9.48564
   B   8.05439  1.83944  9.77650
   B   6.77648  4.09839  9.65556
   B  10.62696  1.78186  9.99207
   B   9.38251  4.09701  9.87696
   B  13.24496  1.83671 10.04964
   B  11.98836  4.08361  9.93445
   B  15.79158  1.83755 10.03006
   B  14.53824  4.12495  9.93105
   B  18.41142  1.80061 10.08693
   B  17.13645  4.02676  9.87066
   B  21.06116  1.79896  9.81930
   B  19.75800  4.03233  9.85641
   B  23.62728  1.86357  9.65679
   B  22.35791  4.06272  9.85221
   B  26.24006  1.88853  9.58608
   B  24.94507  4.08369  9.83919
   B  28.90033  1.88626  9.63730
   B  27.55492  4.10034  9.75001
   B   0.30698  1.94328  9.67812
   B  -0.97236  4.09042  9.69121
   B   2.84467  1.89537  9.74608
   B   1.59056  4.17418  9.57375
