# Supplementary material for: Photoinduced dynamics during electronic transfer from narrow to wide bandgap layers in one-dimensional heterostructured materials
Source: Nat Commun. 2024 May 30;15:4600. doi: 10.1038/s41467-024-48880-3 (PMC11139937; doi:10.1038/s41467-024-48880-3)
Supplement: Supplementary file 7 — Supplementary Dataset 4 [file 41467_2024_48880_MOESM7_ESM.txt]

    338
  Atomic positon for Fig4(b)
   C  -1.54167  4.30107  6.50686
   C  -1.49230  5.71981  6.28077
   C  -2.65320  6.44618  6.55833
   C  -2.64290  7.84576  6.53736
   C  -3.83857  8.55399  6.73500
   C  -3.86579  9.98915  6.55569
   C  -5.03009 10.73109  6.74379
   C  -5.01938 12.15237  6.77853
   C  -6.20259 12.87880  6.92782
   C  -6.18275 14.31416  6.95962
   C  -7.38348 15.07337  6.94725
   C  -7.37270 16.51545  6.82305
   C  -8.59298 17.17698  6.37026
   C  -8.55656 18.46983  5.95752
   C  -9.71490 19.11907  5.49294
   C  -9.67889 20.51784  5.26338
   C -10.88167 21.16164  4.92748
   C -10.85589 22.58727  4.77477
   C -12.05834 23.28736  4.75965
   C -12.13447 24.70737  4.85316
   C -13.33654 25.27522  5.15020
   C -13.38283 26.56707  5.69379
   C   0.91129  4.36081  6.17347
   C   0.86861  5.72208  5.75094
   C  -0.30894  6.42767  5.93274
   C  -0.26517  7.84401  5.80650
   C  -1.46699  8.50648  6.16456
   C  -1.49139  9.87910  6.06180
   C  -2.63785 10.64574  6.29955
   C  -2.59467 12.04899  6.26772
   C  -3.78470 12.81079  6.59481
   C  -3.78818 14.20457  6.55215
   C  -4.94849 14.95996  6.80415
   C  -4.85870 16.38402  6.80029
   C  -6.10163 17.13191  6.72568
   C  -6.10050 18.49615  6.37132
   C  -7.32800 19.16446  5.95005
   C  -7.22199 20.54053  5.66496
   C  -8.39729 21.18799  5.31480
   C  -8.42487 22.59724  5.09535
   C  -9.64187 23.29190  4.97787
   C  -9.68207 24.71480  5.04774
   C -10.92556 25.39476  5.07400
   C -10.97673 26.76018  5.33350
   C   3.35397  4.37254  5.89099
   C   3.30525  5.68979  5.33037
   C   2.05964  6.37596  5.33077
   C   2.02770  7.72347  4.91233
   C   0.85795  8.50748  5.24731
   C   0.87177  9.89166  5.19843
   C  -0.35857 10.58824  5.57256
   C  -0.25550 11.99168  5.47243
   C  -1.42292 12.72341  5.88663
   C  -1.39664 14.13604  5.93913
   C  -2.54283 14.89655  6.28576
   C  -2.46726 16.29688  6.25020
   C  -3.64895 17.07552  6.53205
   C  -3.65693 18.46856  6.38371
   C  -4.86055 19.17024  6.31422
   C  -4.81099 20.53154  5.98765
   C  -6.02416 21.24089  5.73717
   C  -6.00720 22.65179  5.54800
   C  -7.19671 23.30073  5.27004
   C  -7.18394 24.66889  5.39163
   C  -8.43117 25.36371  5.25645
   C  -8.48106 26.72854  5.50273
   C   5.76588  4.43117  5.81899
   C   5.73596  5.71937  5.17860
   C   4.48689  6.33956  4.87654
   C   4.51749  7.71029  4.41934
   C   3.24096  8.41797  4.48245
   C   3.22247  9.82871  4.34470
   C   2.08422 10.53320  4.83174
   C   2.13001 11.95340  4.85506
   C   0.99232 12.68756  5.18521
   C   0.97575 14.10475  5.13031
   C  -0.18960 14.79744  5.47644
   C  -0.13444 16.19210  5.38114
   C  -1.29839 16.90013  5.74858
   C  -1.28917 18.36594  5.74722
   C  -2.43138 19.09383  6.12619
   C  -2.43205 20.49576  6.12192
   C  -3.60959 21.22003  6.04140
   C  -3.60238 22.62885  6.00916
   C  -4.79781 23.33716  5.80039
   C  -4.80126 24.72844  5.92768
   C  -6.02586 25.38746  5.65254
   C  -6.07913 26.77512  5.89086
   C   8.12544  4.57319  6.10726
   C   8.10842  5.88174  5.62297
   C   6.92612  6.45329  5.12037
   C   6.92725  7.78713  4.60116
   C   5.73429  8.42291  4.26945
   C   5.73192  9.84773  4.05157
   C   4.50267 10.50777  4.18423
   C   4.49433 11.94742  4.21393
   C   3.35809 12.66616  4.51432
   C   3.34171 14.10864  4.36768
   C   2.14710 14.82243  4.66471
   C   2.20161 16.24022  4.66234
   C   1.02077 16.92553  5.02182
   C   1.07791 18.35000  5.05527
   C  -0.06008 18.99270  5.51121
   C  -0.05058 20.43948  5.63173
   C  -1.20382 21.13600  6.04453
   C  -1.16440 22.54561  6.17383
   C  -2.40137 23.25372  6.26871
   C  -2.45268 24.65889  6.57126
   C  -3.62577 25.40102  6.34903
   C  -3.63277 26.79971  6.48250
   C  10.57096  4.60783  6.53556
   C  10.47586  5.99914  6.23631
   C   9.31917  6.63278  5.67750
   C   9.32029  7.96098  5.28664
   C   8.14872  8.54345  4.72089
   C   8.15702  9.94233  4.39962
   C   6.93164 10.57562  4.04271
   C   6.95148 11.97693  3.78603
   C   5.73278 12.67686  3.84919
   C   5.76565 14.08900  3.70473
   C   4.57304 14.80500  4.05856
   C   4.54372 16.21599  3.98013
   C   3.38189 16.95498  4.34514
   C   3.45623 18.34297  4.44562
   C   2.25680 19.07154  4.85154
   C   2.28317 20.47998  5.04877
   C   1.14325 21.14235  5.42235
   C   1.15206 22.52650  5.65470
   C   0.03028 23.23208  6.08179
   C   0.00713 24.66365  6.38389
   C  -1.20494 25.32945  6.59734
   C  -1.18214 26.77475  6.64092
   C  13.02671  4.68310  6.71515
   C  12.91007  6.05456  6.53817
   C  11.67766  6.71057  6.21598
   C  11.65294  8.11091  5.83095
   C  10.47488  8.73559  5.42697
   C  10.49541 10.12258  5.12143
   C   9.32472 10.73225  4.54846
   C   9.36010 12.07812  4.11487
   C   8.18951 12.67931  3.68457
   C   8.20176 14.06947  3.47017
   C   7.00346 14.79620  3.40071
   C   6.95351 16.23620  3.34210
   C   5.74420 16.91586  3.59175
   C   5.72843 18.35265  3.62859
   C   4.59499 19.04711  4.11898
   C   4.60457 20.46718  4.31617
   C   3.48668 21.18801  4.72659
   C   3.46588 22.62221  4.72248
   C   2.33061 23.22800  5.34682
   C   2.34437 24.64082  5.51797
   C   1.22388 25.36749  6.04132
   C   1.12446 26.77780  5.90349
   C  15.39314  4.64992  6.10684
   C  15.33885  6.03621  6.21534
   C  14.12971  6.74151  6.32710
   C  14.07679  8.15558  6.14359
   C  12.85970  8.82024  5.94136
   C  12.78552 10.24368  5.82208
   C  11.65078 10.85698  5.30839
   C  11.73377 12.23619  4.84486
   C  10.58226 12.81828  4.27924
   C  10.64742 14.19719  3.87762
   C   9.42104 14.83189  3.47061
   C   9.40126 16.23179  3.38788
   C   8.19848 16.99616  3.27381
   C   8.16449 18.36405  3.26388
   C   6.95831 19.09275  3.40567
   C   6.94498 20.45669  3.55519
   C   5.75368 21.18620  3.89737
   C   5.73498 22.61840  3.89677
   C   4.56807 23.32843  4.27552
   C   4.57590 24.70947  4.52700
   C   3.42936 25.38276  5.00940
   C   3.44941 26.82798  5.06928
   C  17.70474  4.67019  5.49315
   C  17.73072  6.07061  5.84605
   C  16.52078  6.77821  6.16282
   C  16.53041  8.15809  6.32394
   C  15.25884  8.86182  6.28654
   C  15.22586 10.29572  6.19003
   C  13.99778 10.97989  5.96172
   C  14.01170 12.32089  5.68942
   C  12.86867 12.98626  5.09802
   C  12.97642 14.36804  4.71802
   C  11.80749 14.93981  4.07830
   C  11.85280 16.32626  3.86496
   C  10.66997 16.99035  3.52203
   C  10.64615 18.42341  3.49030
   C   9.40407 19.08618  3.30721
   C   9.38524 20.51487  3.39963
   C   8.15724 21.21928  3.45556
   C   8.18255 22.63094  3.66570
   C   6.97976 23.33670  3.81136
   C   7.00719 24.74422  4.09461
   C   5.81118 25.43207  4.38726
   C   5.84313 26.88791  4.61646
   C  20.12463  4.53782  5.87284
   C  20.09423  5.95396  6.16828
   C  18.93377  6.74008  6.13363
   C  18.91382  8.11224  6.40534
   C  17.70942  8.86250  6.34182
   C  17.67351 10.26138  6.57238
   C  16.45771 10.94406  6.44335
   C  16.43291 12.31938  6.32385
   C  15.25873 13.01839  5.86887
   C  15.23107 14.42427  5.67676
   C  14.14373 15.06250  5.02065
   C  14.20024 16.41069  4.70010
   C  13.02905 17.02669  4.14835
   C  13.04278 18.42806  3.91378
   C  11.85398 19.11256  3.56382
   C  11.84659 20.54272  3.51600
   C  10.59927 21.25313  3.57822
   C  10.60264 22.63591  3.85549
   C   9.35538 23.37412  3.87477
   C   9.38081 24.75560  4.21035
   C   8.18734 25.49405  4.28214
   C   8.15622 26.78947  4.94109
   C  22.48249  4.45079  6.56340
   C  22.47887  5.84226  6.68406
   C  21.31263  6.59636  6.49057
   C  21.31012  8.02861  6.52621
   C  20.10129  8.78482  6.54792
   C  20.08814 10.19037  6.78972
   C  18.88387 10.94825  6.67459
   C  18.87546 12.34662  6.84006
   C  17.65763 13.05292  6.58650
   C  17.65773 14.43910  6.35652
   C  16.44707 15.09595  5.92557
   C  16.52896 16.42834  5.45856
   C  15.40211 17.09751  4.89456
   C  15.42757 18.45073  4.50354
   C  14.26445 19.10518  4.00423
   C  14.28847 20.48839  3.88591
   C  13.06175 21.20820  3.65647
   C  13.03793 22.60229  3.94026
   C  11.82142 23.27755  4.09603
   C  11.83138 24.63368  4.63615
   C  10.61778 25.36293  4.76574
   C  10.52680 26.55359  5.51104
   C  24.93687  4.34049  6.89791
   C  24.94734  5.75663  6.98958
   C  23.73615  6.53249  6.87585
   C  23.74093  7.93996  6.88303
   C  22.52433  8.67693  6.77298
   C  22.54756 10.05886  6.92727
   C  21.33352 10.82323  6.85159
   C  21.33783 12.27561  6.87262
   C  20.12268 13.03914  6.78169
   C  20.15628 14.43899  6.62548
   C  18.95098 15.10085  6.35169
   C  18.97299 16.45825  5.93674
   C  17.76515 17.09289  5.52808
   C  17.82270 18.42673  4.91514
   C  16.64174 19.07840  4.46530
   C  16.71304 20.49841  4.22553
   C  15.50798 21.18766  4.05235
   C  15.48518 22.58346  4.26375
   C  14.24298 23.25874  4.30824
   C  14.22958 24.56654  4.88961
   C  13.00378 25.19246  5.13673
   C  13.00557 26.41346  5.91969
   C  27.34531  4.28091  6.93406
   C  27.34080  5.72175  6.92443
   C  26.13546  6.47785  7.00132
   C  26.14195  7.88500  6.93484
   C  24.94606  8.66188  6.96171
   C  24.93718 10.04208  6.85768
   C  23.73119 10.75317  6.96655
   C  23.76228 12.15461  6.99505
   C  22.57001 12.93841  6.96234
   C  22.62852 14.36412  6.78858
   C  21.39583 15.05769  6.51228
   C  21.39410 16.46098  6.24606
   C  20.21544 17.10975  5.76669
   C  20.22514 18.44816  5.39040
   C  19.04592 19.06576  4.94007
   C  19.12781 20.44499  4.67037
   C  17.94155 21.18085  4.31437
   C  17.94534 22.56349  4.46604
   C  16.71463 23.27574  4.52163
   C  16.66703 24.59234  4.96848
   C  15.43287 25.14606  5.35612
   C  15.44106 26.39014  6.08394
   C   5.85203  0.36958  5.44732
   C   5.81473  1.67029  5.95267
   C   4.63203  2.30926  6.26424
   C   4.56372  3.69855  5.99382
   C   8.29849  0.42862  5.77284
   C   8.29027  1.75565  6.12631
   C   7.01616  2.37824  6.20968
   C   6.94888  3.79801  6.16029
   C  10.70361  0.41084  6.34378
   C  10.64826  1.80869  6.60603
   C   9.43367  2.50246  6.48049
   C   9.36861  3.90412  6.42054
   C  13.16987  0.44850  6.74824
   C  13.09092  1.84746  6.83107
   C  11.86915  2.54012  6.82525
   C  11.83515  3.94103  6.77667
   C  15.57510  0.44561  6.29827
   C  15.48934  1.82571  6.14329
   C  14.31861  2.50221  6.55180
   C  14.23669  3.98088  6.45766
   C  17.80886  0.45723  5.34595
   C  17.73087  1.83112  5.27976
   C  16.52446  2.57260  5.56689
   C  16.48350  4.01028  5.55105
   C  20.21963  0.56831  4.82103
   C  20.20745  1.94328  5.12494
   C  18.97098  2.61491  5.14653
   C  18.95404  3.92241  5.42976
   C  22.61361  0.52189  4.99131
   C  22.56739  1.79407  5.60181
   C  21.35725  2.50467  5.64078
   C  21.28358  3.81627  6.15004
   C  24.91453  0.26847  5.57901
   C  24.91547  1.60045  6.21211
   C  23.74904  2.38346  6.15046
   C  23.69073  3.74283  6.61230
   C  27.34972  0.05528  6.10573
   C  27.34682  1.40720  6.66133
   C  26.10809  2.12204  6.73320
   C  26.15579  3.56972  7.00327
   C  29.81168  0.07220  6.30016
   C  29.76397  1.39693  6.69120
   C  28.53568  2.12137  6.80628
   C  28.51206  3.57418  6.77386
   C   1.06131  0.13848  6.27960
   C   0.99515  1.51647  6.57528
   C  -0.22010  2.19610  6.64096
   C  -0.29518  3.62316  6.47926
   C   3.39372  0.29744  5.79165
   C   3.38696  1.60853  6.25846
   C   2.18124  2.28435  6.44863
   C   2.15108  3.71817  6.29130
