# Supplementary material for: Photoinduced dynamics during electronic transfer from narrow to wide bandgap layers in one-dimensional heterostructured materials
Source: Nat Commun. 2024 May 30;15:4600. doi: 10.1038/s41467-024-48880-3 (PMC11139937; doi:10.1038/s41467-024-48880-3)
Supplement: Supplementary file 9 — Supplementary Dataset 6 [file 41467_2024_48880_MOESM9_ESM.txt]

    392
    Atomic position for Fig4(h)
   N  22.03543  1.14971 11.74663
   N  19.56323  1.10799 12.25251
   N  17.28459  1.10564 13.29355
   N  15.30747  1.10122 14.83567
   N  13.69603  1.09825 16.75779
   N  12.54475  1.09726 18.98795
   N  11.92235  1.09855 21.42283
   N  11.76691  1.09996 23.92963
   N  12.13783  1.09824 26.41571
   N  13.06115  1.09777 28.75255
   N  14.44107  1.09955 30.84995
   N  16.25431  1.10596 32.58126
   N  18.40415  1.11249 33.85958
   N  20.77675  1.11767 34.66762
   N  23.27111  1.12025 34.96642
   N  25.76479  1.12038 34.67250
   N  28.13479  1.11844 33.85442
   N  30.29175  1.11608 32.57410
   N  32.10343  1.11140 30.83583
   N  33.48718  1.10582 28.74215
   N  34.41450  1.10624 26.40975
   N  34.79054  1.10891 23.92875
   N  34.62878  1.11193 21.42511
   N  33.97834  1.11468 19.00367
   N  32.83918  1.11716 16.77259
   N  31.21279  1.11979 14.86527
   N  29.24743  1.12227 13.30651
   N  26.97819  1.12004 12.23475
   N  24.53719  1.15634 11.68351
   N  20.76363  3.22869 11.97735
   N  18.38287  3.23990 12.70151
   N  16.24527  3.23298 14.00623
   N  14.44415  3.23036 15.74751
   N  13.05367  3.22700 17.83683
   N  12.16867  3.22783 20.18903
   N  11.78011  3.22866 22.67211
   N  11.89695  3.22910 25.18127
   N  12.53131  3.22856 27.61287
   N  13.69287  3.22813 29.83939
   N  15.29867  3.23249 31.76711
   N  17.29511  3.23852 33.27938
   N  19.56703  3.24533 34.32926
   N  22.01527  3.24949 34.88122
   N  24.52607  3.25109 34.88918
   N  26.96999  3.24994 34.32122
   N  29.24375  3.24833 33.26586
   N  31.24647  3.24345 31.75479
   N  32.86054  3.23869 29.83091
   N  34.02818  3.23605 27.60695
   N  34.67286  3.23770 25.18119
   N  34.78106  3.24040 22.67091
   N  34.38178  3.24394 20.19303
   N  33.47794  3.24553 17.85351
   N  32.08699  3.24895 15.76831
   N  30.27367  3.25212 14.03627
   N  28.14079  3.25423 12.73031
   N  25.77767  3.25691 11.97843
   N  23.29075  3.29437 11.71595
   N  23.27963  4.69056 11.81203
   N  19.58527  5.37621 12.35303
   N  17.28447  5.36686 13.30811
   N  15.29991  5.36160 14.83147
   N  13.69459  5.35800 16.75687
   N  12.54115  5.35679 18.98683
   N  11.91555  5.35824 21.42103
   N  11.76503  5.35971 23.92951
   N  12.13935  5.35805 26.41543
   N  13.06111  5.35754 28.75315
   N  14.44155  5.35952 30.84975
   N  16.25239  5.36625 32.58286
   N  18.40471  5.37263 33.85814
   N  20.77595  5.37773 34.66874
   N  23.27035  5.38071 34.96258
   N  25.76423  5.38136 34.67134
   N  28.13363  5.37885 33.85198
   N  30.29231  5.37577 32.57494
   N  32.09971  5.37042 30.83371
   N  33.48814  5.36628 28.74199
   N  34.41726  5.36712 26.41047
   N  34.79418  5.36843 23.92883
   N  34.63182  5.37192 21.42491
   N  33.97898  5.37482 19.00327
   N  32.84430  5.37759 16.76951
   N  31.21815  5.38108 14.86315
   N  29.23103  5.38356 13.33511
   N  26.95127  5.39180 12.30675
   N  24.50583  5.37441 11.81863
   N  20.81355  7.52918 12.06031
   N  18.41751  7.49622 12.76115
   N  16.26015  7.49423 14.02447
   N  14.44655  7.48981 15.75067
   N  13.05479  7.48703 17.83843
   N  12.16819  7.48763 20.18875
   N  11.77759  7.48931 22.67207
   N  11.89431  7.48906 25.18191
   N  12.53255  7.48839 27.61227
   N  13.69359  7.48817 29.83895
   N  15.29963  7.49272 31.76635
   N  17.29543  7.49904 33.27954
   N  19.56683  7.50504 34.33158
   N  22.01471  7.50981 34.88906
   N  24.52655  7.51179 34.89346
   N  26.97171  7.51010 34.32882
   N  29.24543  7.50710 33.26938
   N  31.24607  7.50336 31.75515
   N  32.86026  7.49829 29.83107
   N  34.02662  7.49616 27.60635
   N  34.67498  7.49824 25.18079
   N  34.78366  7.50049 22.67159
   N  34.37994  7.50358 20.19431
   N  33.47618  7.50602 17.85479
   N  32.07983  7.50865 15.77263
   N  30.25583  7.51175 14.05459
   N  28.13483  7.51349 12.72047
   N  25.76539  7.51324 11.90271
   N  23.29927  7.56359 11.69731
   B  23.28951  0.45560 11.67471
   B  20.80443  0.42826 11.99143
   B  18.41023  0.40565 12.74971
   B  16.26743  0.40516 14.04659
   B  14.46459  0.39996 15.78539
   B  13.07887  0.39637 17.86783
   B  12.19963  0.39645 20.20559
   B  11.81343  0.39739 22.67579
   B  11.92223  0.39882 25.17407
   B  12.56535  0.39764 27.59223
   B  13.71959  0.39822 29.81339
   B  15.31583  0.40237 31.73863
   B  17.31031  0.41034 33.25622
   B  19.58575  0.41555 34.31358
   B  22.02647  0.41911 34.87366
   B  24.52739  0.41970 34.87338
   B  26.96539  0.41906 34.30198
   B  29.23795  0.41814 33.23966
   B  31.22931  0.41263 31.72535
   B  32.82606  0.40754 29.80519
   B  33.98334  0.40594 27.59075
   B  34.63698  0.40718 25.17795
   B  34.74334  0.40876 22.68111
   B  34.33914  0.41233 20.21571
   B  33.44522  0.41505 17.88259
   B  32.05631  0.41776 15.80703
   B  30.25243  0.42148 14.07787
   B  28.13839  0.42306 12.74359
   B  25.76595  0.42910 11.91591
   B  22.02267  2.58114 11.79179
   B  19.55475  2.53365 12.27707
   B  17.28451  2.53646 13.31683
   B  15.31315  2.53150 14.86311
   B  13.71167  2.52748 16.78699
   B  12.57299  2.52551 19.01167
   B  11.94743  2.52742 21.43083
   B  11.80555  2.52858 23.92699
   B  12.17815  2.52754 26.40139
   B  13.08455  2.52708 28.73315
   B  14.46375  2.52954 30.82127
   B  16.27055  2.53594 32.55274
   B  18.42043  2.54311 33.84406
   B  20.79111  2.54702 34.65722
   B  23.27583  2.54930 34.94382
   B  25.75971  2.54992 34.65146
   B  28.12627  2.54996 33.82382
   B  30.27583  2.54516 32.53602
   B  32.08199  2.53941 30.80863
   B  33.46530  2.53634 28.72931
   B  34.37986  2.53660 26.40363
   B  34.75806  2.53835 23.93227
   B  34.60630  2.54094 21.43759
   B  33.95830  2.54376 19.02447
   B  32.81490  2.54629 16.80267
   B  31.20679  2.54945 14.89203
   B  29.24175  2.55162 13.35191
   B  26.98223  2.54767 12.30071
   B  24.54423  2.58150 11.77163
   B  20.80075  4.64855 12.08127
   B  18.40795  4.67185 12.76235
   B  16.25551  4.66293 14.04011
   B  14.45867  4.65953 15.78171
   B  13.07687  4.65613 17.86743
   B  12.19539  4.65663 20.20487
   B  11.81083  4.65814 22.67515
   B  11.92387  4.65921 25.17367
   B  12.56543  4.65755 27.59171
   B  13.71955  4.65812 29.81351
   B  15.31519  4.66261 31.73979
   B  17.31039  4.67047 33.25646
   B  19.58571  4.67651 34.31310
   B  22.02623  4.67934 34.86922
   B  24.52571  4.67953 34.86950
   B  26.96387  4.67940 34.29802
   B  29.23723  4.67824 33.23790
   B  31.22899  4.67267 31.72439
   B  32.82502  4.66737 29.80395
   B  33.98562  4.66569 27.59115
   B  34.63890  4.66757 25.17839
   B  34.74546  4.66889 22.68151
   B  34.34202  4.67218 20.21511
   B  33.44838  4.67496 17.88095
   B  32.06455  4.67795 15.80155
   B  30.25667  4.68030 14.07739
   B  28.12103  4.68263 12.78323
   B  25.75091  4.67214 12.03147
   B  22.07967  6.83984 11.92791
   B  19.61639  6.80392 12.37899
   B  17.30599  6.79573 13.35151
   B  15.31591  6.79219 14.86823
   B  13.71211  6.78810 16.78783
   B  12.57163  6.78608 19.01179
   B  11.94311  6.78686 21.43055
   B  11.80271  6.78848 23.92723
   B  12.17815  6.78802 26.40107
   B  13.08535  6.78768 28.73267
   B  14.46447  6.78976 30.82051
   B  16.27047  6.79575 32.55322
   B  18.42087  6.80341 33.84474
   B  20.79027  6.80752 34.66138
   B  23.27551  6.80968 34.94746
   B  25.76103  6.80933 34.65430
   B  28.12771  6.80926 33.82658
   B  30.27695  6.80567 32.53778
   B  32.08035  6.80035 30.80803
   B  33.46474  6.79655 28.72907
   B  34.38134  6.79618 26.40407
   B  34.76170  6.79825 23.93235
   B  34.60674  6.80094 21.43671
   B  33.95674  6.80369 19.02491
   B  32.81442  6.80656 16.80319
   B  31.19667  6.80868 14.90083
   B  29.22255  6.81218 13.36967
   B  26.96451  6.81842 12.29939
   B  24.51011  6.81848 11.79175
   B  23.26299  5.40679 15.09827
   C  23.26451  1.12913 15.36483
   C  22.01367  1.82813 15.46247
   C  20.80715  1.14582 15.77355
   C  19.66279  1.84946 16.24671
   C  18.60051  1.15240 16.89295
   C  17.64715  1.85087 17.69551
   C  16.83371  1.15731 18.63931
   C  16.17971  1.85538 19.70231
   C  15.70223  1.16052 20.85431
   C  15.41251  1.85748 22.06743
   C  15.31367  1.16157 23.31051
   C  15.41315  1.85797 24.55431
   C  15.70427  1.16187 25.76687
   C  16.18151  1.85807 26.91795
   C  16.83631  1.16139 27.97939
   C  17.64823  1.85686 28.92555
   C  18.59643  1.16059 29.73399
   C  19.65807  1.85700 30.38539
   C  20.81339  1.16073 30.86071
   C  22.02279  1.85762 31.15291
   C  23.26687  1.16158 31.25099
   C  24.50987  1.85820 31.15343
   C  25.72207  1.16138 30.86091
   C  26.87451  1.85656 30.38691
   C  27.93999  1.15949 29.73375
   C  28.88683  1.85559 28.92559
   C  29.69999  1.16057 27.97767
   C  30.35527  1.85661 26.91627
   C  30.83371  1.16077 25.76283
   C  31.12467  1.85592 24.55251
   C  31.22307  1.15978 23.30471
   C  31.12483  1.85559 22.06231
   C  30.83523  1.15945 20.84739
   C  30.35731  1.85478 19.69591
   C  29.69903  1.15749 18.63147
   C  28.88767  1.85054 17.68987
   C  27.93083  1.15162 16.88495
   C  26.86851  1.84869 16.24067
   C  25.72167  1.14481 15.77007
   C  24.51335  1.82727 15.46075
   C  22.01695  3.25157 15.39259
   C  20.79463  3.97329 15.68051
   C  19.66579  3.28554 16.21695
   C  18.59583  3.98052 16.87455
   C  17.65335  3.28586 17.69163
   C  16.84139  3.98238 18.63947
   C  16.18439  3.28851 19.70199
   C  15.70483  3.98658 20.85427
   C  15.41379  3.29141 22.06711
   C  15.31475  3.98778 23.31043
   C  15.41383  3.29179 24.55407
   C  15.70411  3.98806 25.76663
   C  16.18247  3.29196 26.91763
   C  16.83607  3.98791 27.97935
   C  17.64851  3.29065 28.92651
   C  18.59595  3.98594 29.73383
   C  19.65931  3.29023 30.38539
   C  20.81159  3.98737 30.86095
   C  22.02403  3.29252 31.15295
   C  23.26555  3.98824 31.25087
   C  24.51083  3.29146 31.15275
   C  25.72143  3.98634 30.86131
   C  26.87539  3.28989 30.38547
   C  27.93871  3.98602 29.73483
   C  28.88807  3.29100 28.92499
   C  29.69935  3.98663 27.97975
   C  30.35519  3.28968 26.91443
   C  30.83355  3.98521 25.76443
   C  31.12415  3.29034 24.55019
   C  31.22227  3.98706 23.30655
   C  31.12331  3.29125 22.06043
   C  30.83351  3.98519 20.84903
   C  30.35139  3.28667 19.69407
   C  29.69323  3.98123 18.63307
   C  28.87931  3.28523 17.68475
   C  27.93623  3.98048 16.86763
   C  26.86411  3.28626 16.21011
   C  25.73503  3.97240 15.67619
   C  24.51039  3.25207 15.39067
   C  23.26359  3.91003 15.20803
   C  21.94375  6.12807 15.26575
   C  20.76895  5.41746 15.64687
   C  19.63963  6.10314 16.19415
   C  18.59091  5.41078 16.87223
   C  17.64835  6.11042 17.69167
   C  16.84015  5.41660 18.64011
   C  16.18391  6.11538 19.70319
   C  15.70607  5.42067 20.85503
   C  15.41335  6.11737 22.06747
   C  15.31419  5.42157 23.31039
   C  15.41307  6.11788 24.55439
   C  15.70475  5.42193 25.76683
   C  16.18175  6.11800 26.91767
   C  16.83671  5.42121 27.97895
   C  17.64867  6.11687 28.92527
   C  18.59667  5.42056 29.73391
   C  19.65823  6.11698 30.38527
   C  20.81331  5.42077 30.86083
   C  22.02279  6.11770 31.15299
   C  23.26683  5.42145 31.25079
   C  24.50995  6.11819 31.15327
   C  25.72199  5.42145 30.86063
   C  26.87451  6.11662 30.38695
   C  27.94011  5.41949 29.73387
   C  28.88707  6.11559 28.92583
   C  29.70011  5.42057 27.97787
   C  30.35535  6.11667 26.91655
   C  30.83363  5.42080 25.76275
   C  31.12443  6.11580 24.55271
   C  31.22247  5.41971 23.30459
   C  31.12415  6.11547 22.06251
   C  30.83175  5.41930 20.84795
   C  30.35315  6.11428 19.69627
   C  29.69347  5.41654 18.63307
   C  28.88451  6.10964 17.68635
   C  27.93995  5.41011 16.86643
   C  26.89007  6.10278 16.19027
   C  25.75791  5.41792 15.64403
   C  24.58275  6.12874 15.26519
   C  21.99307  7.54313 15.37567
   C  20.79927  8.23838 15.74307
   C  19.65059  7.53802 16.21731
   C  18.59751  8.23857 16.88551
   C  17.64823  7.54454 17.69315
   C  16.83559  8.24235 18.63935
   C  16.18199  7.54830 19.70191
   C  15.70099  8.24647 20.85399
   C  15.41259  7.55147 22.06711
   C  15.31379  8.24787 23.31075
   C  15.41343  7.55183 24.55427
   C  15.70367  8.24795 25.76671
   C  16.18223  7.55193 26.91767
   C  16.83579  8.24788 27.97947
   C  17.64871  7.55068 28.92627
   C  18.59599  8.24599 29.73351
   C  19.65947  7.55025 30.38515
   C  20.81167  8.24738 30.86079
   C  22.02403  7.55252 31.15303
   C  23.26555  8.24825 31.25123
   C  24.51095  7.55143 31.15303
   C  25.72151  8.24635 30.86159
   C  26.87543  7.54989 30.38563
   C  27.93883  8.24606 29.73499
   C  28.88839  7.55106 28.92523
   C  29.69951  8.24667 27.97975
   C  30.35531  7.54967 26.91467
   C  30.83363  8.24517 25.76451
   C  31.12427  7.55021 24.55023
   C  31.22303  8.24710 23.30667
   C  31.12451  7.55143 22.06051
   C  30.83723  8.24500 20.84895
   C  30.35383  7.54683 19.69411
   C  29.69871  8.24092 18.63327
   C  28.88375  7.54463 17.68711
   C  27.93543  8.23908 16.87983
   C  26.87787  7.53768 16.21283
   C  25.73035  8.23879 15.74111
   C  24.53447  7.54043 15.37407
   C  23.26231  8.22629 15.31411
   C  22.09731  5.37155 11.97967
